# Supplementary material for: Muscle size of individual hip extensors in sprint runners: Its relation to spatiotemporal variables and sprint velocity during maximal velocity sprinting
Source: PLoS One. 2021 Apr 5;16(4):e0249670. doi: 10.1371/journal.pone.0249670 (PMC8021153; doi:10.1371/journal.pone.0249670)
Supplement: S1 File — (XLSX) [file pone.0249670.s001.xlsx]

## Sheet: Sheet1
				Muscle volume relative to body mass (cm3/kg)									Sprint velocity (m/s)		Spatiotemporal variables
ID	Age (years)	Height (cm)	Body mass (kg)	GM	ST	SM	BFlh	BFsh	ADL	ADB	ADM	Gra	100 m	50-60 m interval	Step frequency (Hz)	Step length (m)	Flight time (s)	Stance time (s)	Flight distance (m)	Stance distance (m)
1	22	168.5	58.85	15.1147	4.34956	4.54563	3.18458	0.997732	2.87559	1.82297	12.1914	2.02512	9.59233	10.8225	5.32156	1.9695	0.1	0.088	1.041	0.9285
2	20	175.2	63.65	13.0064	3.96972	4.47733	3.90799	1.2221	2.97617	1.90934	10.466	1.56013	9.04295	10.0806	4.31163	2.3135	0.122	0.11	1.199	1.1145
3	20	175.4	68	13.1289	4.4889	3.95292	3.1431	1.7881	3.2636	2.10084	7.85819	1.72305	9.1673	10.2041	5.002	2.019	0.106	0.094	1.0315	0.9875
4	22	175.9	69.5	14.8727	4.56728	3.83498	4.15527	1.32486	3.35318	1.50022	10.2079	2.38099	8.90869	9.92063	4.76234	2.0415	0.104	0.106	0.9705	1.071
5	20	167.6	63.25	15.4708	2.94421	3.86285	3.33423	1.40624	3.48968	1.74504	8.52874	1.01056	8.84956	9.76562	5.26374	1.845	0.094	0.096	0.89	0.955
6	21	176.8	67.25	14.0759	3.79305	3.71362	3.11382	1.51919	3.13245	2.314	8.87424	1.48962	9.08403	10.1215	4.58754	2.153	0.12	0.098	1.183	0.97
7	21	177.3	58	14.8811	3.94617	3.21903	3.38254	1.77447	2.59758	1.72771	11.5314	1.37213	8.9955	9.96016	4.85483	2.118	0.118	0.088	1.184	0.934
8	21	175.3	67.05	14.7345	3.67383	3.90604	3.92464	1.00642	3.05691	1.6038	8.51847	1.68268	9.12548	10.1626	4.76234	2.0725	0.112	0.098	1.079	0.9935
9	18	178.7	60.65	13.8077	3.36951	4.1427	3.28932	0.973578	2.64486	1.8066	8.88988	1.259	8.98204	10.0402	4.71866	2.1115	0.112	0.1	1.0975	1.014
10	18	171.6	63.85	11.9691	4.33134	3.66607	3.47881	1.23987	3.15224	1.58599	10.7293	1.84822	9.04295	10.0402	5.21059	1.8995	0.098	0.094	0.9455	0.954
11	19	170.9	66.8	12.3839	4.59043	4.94683	3.93024	0.970771	2.83243	1.5668	9.37896	1.78981	9.0978	10.0402	4.90196	2.0445	0.114	0.09	1.1365	0.908
12	19	175.2	66.3	11.8733	4.11434	3.49904	2.8934	1.15027	2.43004	2.02057	8.33419	1.28587	9.02256	9.88142	4.80947	2.0715	0.11	0.098	1.081	0.9905
13	21	160	52.05	14.6481	3.41961	3.59792	3.02722	1.35845	2.62932	1.85157	9.45054	1.79304	8.94188	9.92063	5.31915	1.87	0.1	0.088	0.9555	0.9145
14	20	180	70.9	13.2979	3.72544	4.11657	3.63539	1.34659	2.80798	1.99731	10.3832	1.83944	8.92193	10.0806	4.54696	2.192	0.122	0.098	1.183	1.009
15	21	165	59.8	14.3205	2.87806	4.63324	4.23645	1.52974	3.20709	1.71586	9.57511	1.62631	8.78477	9.65251	4.95098	1.9405	0.098	0.104	0.9265	1.014
16	20	186.9	77	14.5861	4.30582	3.54579	2.61495	2.10736	2.5342	2.17951	9.51665	2.19058	8.79765	9.61538	4.23851	2.187	0.12	0.116	1.074	1.113
17	21	172	72.65	13.1766	4.62251	3.58036	2.70672	1.55787	3.31882	1.64504	8.68595	1.79566	9.00225	9.96016	5.10204	1.9335	0.096	0.1	0.931	1.0025
18	22	170	68.65	13.3209	4.28482	5.63268	3.38653	1.39697	3.05429	1.77494	8.63026	1.95806	9.35308	10.5485	5.10204	2.047	0.1	0.096	1.024	1.023
19	20	170.5	59.25	12.7262	4.24502	3.68132	3.24452	1.29663	2.83128	1.7617	10.1195	1.7463	9.20245	10.4603	4.67331	2.2495	0.118	0.096	1.2275	1.022
20	19	179.1	65	14.8898	4.20281	3.56398	3.15484	1.77679	3.27616	1.49857	10.7603	1.65592	9.45626	10.8225	4.46429	2.418	0.128	0.096	1.338	1.08
21	19	182.7	72.15	15.0444	5.53495	4.2943	4.26632	1.40045	3.28832	2.17131	10.502	1.99082	9.42655	10.8225	4.63122	2.28	0.108	0.108	1.124	1.156
22	20	177.6	73.65	15.383	4.70766	3.81237	3.41944	1.57244	2.51416	1.91026	9.00451	1.55502	9.375	10.7759	4.67657	2.337	0.12	0.094	1.268	1.069
23	22	174.5	70.2	12.9971	3.07912	3.41129	3.16714	1.23409	2.84325	1.49696	10.5273	1.19989	9.08403	10.1215	4.81481	2.13	0.122	0.086	1.224	0.906
24	19	170	63.1	14.0468	3.58632	4.0496	3.20399	1.32835	2.48888	1.99135	10.7034	1.89284	9.12548	10.2041	4.63122	2.1765	0.124	0.092	1.2365	0.94
25	19	178.5	75.8	14.845	5.21301	4.19035	3.93735	1.59843	2.81592	2.2559	10.6203	2.29931	9.20952	10.2459	5	2.036	0.106	0.094	1.052	0.984
26	20	170.3	57.3	15.8024	3.77659	4.28962	2.9549	1.40983	3.23547	2.50832	10.4658	1.76726	9.33126	10.2459	4.95098	2.0295	0.102	0.1	0.994	1.0355
				GM: gluteus maximus, ST: semitendinosus, SM: semimembranosus, BFlh: biceps femoris long head, BFsh: biceps femoris short head,
				ADL: adductor longus, ADB: adductor brevis, ADM: adductor magnus, Gra: gracilis.
